# Supplementary material for: Perfusion imaging findings, and outcomes between computed tomography perfusion selected basilar artery occlusion and anterior circulation stroke patients undergoing endovascular treatment
Source: PLoS One. 2026 Jul 14;21(7):e0353204. doi: 10.1371/journal.pone.0353204 (PMC13367688; doi:10.1371/journal.pone.0353204)
Supplement: S1 File — Research underlying data. (XLSX) [file pone.0353204.s004.xlsx]

## Sheet: researchdata
NO	Artery	Location	HT	PH	onsetdoortime	onsetneedletime	onsetpuncturetime	onsetperfusiontime	MT	Age	Male	hypertension	DM	Hypercholestermia	AFhistory	Smoking	BaselineNIHSS	mRS	IschemicCoreVolume	PenumbraVolume	ASPECT	TOAST	MTtime	thrombolysistime	NIHSS24h	NIHSSdischarge	eralyimprove	mRSdischarge	Deaththreemouth	pooroutcome	procedurtime	mismatchvolume	mismatchvolumePenumbraVolume	IntravenousrtPA	Doorreperfusiontime
1	BA	0	0	0	7	#NULL!	9.45	10.65	3	54	0	1	0	0	0	0	12	0	0	29	7	1	9.45	#NULL!	1	0	1	1	0	1	1.2	29	1	#NULL!	3.65
2	BA	0	0	0	4.83	#NULL!	7.63	9.65	1	49	0	1	0	0	0	0	31	0	0	32	7	1	7.63	#NULL!	1	1	1	1	0	0	2.02	32	1	#NULL!	4.82
3	BA	0	0	0	11.33	#NULL!	13.83	15.32	1	76	0	0	0	0	0	0	5	0	12.9	130.3	7	1	13.83	#NULL!	2	2	1	3	0	0	1.49	117.4	0.900998	#NULL!	3.99
4	BA	0	0	0	3.2	#NULL!	5.52	5.9	1	80	1	1	0	0	1	0	8	0	1	69	5	2	5.52	#NULL!	5	3	1	3	0	0	0.38	68	0.985507	#NULL!	2.7
5	BA	0	0	0	14.77	#NULL!	16.5	18.32	1	64	0	1	0	0	0	0	9	0	0.2	58.1	10	1	16.5	#NULL!	7	42	1	5	0	1	1.82	57.9	0.996558	#NULL!	3.55
6	BA	0	0	0	5.5	#NULL!	7.58	9.43	1	68	1	0	0	0	1	0	18	0	4	136	4	2	7.58	#NULL!	13	4	0	4	0	1	1.85	132	0.970588	#NULL!	3.93
7	BA	0	0	0	1	#NULL!	5.4	6.28	1	58	1	0	0	0	1	0	32	0	4	124	5	2	5.4	#NULL!	15	5	0	4	0	1	0.88	120	0.967742	#NULL!	5.28
8	BA	0	0	0	15.33	#NULL!	17.33	18.47	1	56	1	1	1	0	0	0	22	0	0.8	46.2	7	1	17.33	#NULL!	16	16	0	5	0	1	1.14	45.4	0.982684	#NULL!	3.14
9	R-VA	0	1	0	3.9	#NULL!	6.88	7.72	1	63	0	0	0	0	0	0	19	0	17	83	6	3	6.88	#NULL!	19	19	0	5	0	1	0.84	66	0.795181	#NULL!	3.82
10	BA	0	1	0	12.93	#NULL!	15.02	16.32	1	60	0	1	0	0	0	0	24	0	7	178	8	1	15.02	#NULL!	27	27	0	5	0	1	1.3	171	0.960674	#NULL!	3.39
11	BA	0	0	0	3.82	#NULL!	4.93	5.85	1	56	0	1	0	0	0	0	31	0	5	98	6	1	4.93	#NULL!	32	35	0	5	0	1	0.92	93	0.94898	#NULL!	2.03
12	BA	0	0	0	0.06	#NULL!	1.78	4.37	1	65	0	1	1	0	1	0	39	0	2	153	9	2	1.78	#NULL!	38	38	0	5	0	1	2.59	151	0.986928	#NULL!	4.31
13	BA	0	0	0	4.75	#NULL!	6.95	9.48	1	74	0	1	1	0	0	0	36	0	1.7	109.3	6	1	6.95	#NULL!	36	42	0	5	1	1	2.53	107.6	0.984446	#NULL!	4.73
14	BA	0	0	0	7.07	#NULL!	8.43	9.45	1	71	0	1	0	0	0	0	37	0	4.7	172	6	3	8.43	#NULL!	42	42	0	5	1	1	1.02	167.3	0.972674	#NULL!	2.38
15	BA	0	0	0	2.2	3.07	4.33	4.8	2	75	0	1	0	0	0	0	29	0	0	66	6	2	4.33	3.07	1	1	0	3	0	0	0.47	66	1	1	2.6
16	BA	0	0	0	7.53	4.35	9.33	10.93	1	61	0	1	0	0	0	1	19	0	0.3	64.9	4	1	9.33	4.35	7	1	1	1	0	0	1.6	64.6	0.995378	1	3.4
17	BA	0	0	0	3.08	4.17	6.58	9.08	1	50	1	0	0	0	0	0	30	0	2.8	58.1	6	4	6.58	4.17	11	8	0	5	0	1	2.5	55.3	0.951807	1	6
18	BA	0	0	0	3.51	1	5.32	6	1	67	0	1	1	0	0	0	37	0	0	113	6	1	5.32	1	16	20	0	5	0	1	0.68	113	1	1	2.49
19	L-VA	0	1	0	0.47	1.12	2	3.07	1	76	1	0	0	0	0	1	39	0	11	169	4	2	2	1.12	34	14	0	5	0	1	1.07	158	0.934911	1	2.6
20	BA	0	0	0	4.75	1	6.35	8.23	1	32	1	0	1	0	0	1	35	0	12	151	5	1	6.35	1	35	35	0	5	1	1	1.88	139	0.92053	1	3.48
21	L-MCA	1	0	0	2	#NULL!	3.07	3.82	1	42	0	0	0	0	0	1	17	0	24	65	10	3	3.07	#NULL!	0	0	1	1	0	0	0.75	41	0.630769	#NULL!	1.82
22	L-ICA	1	0	0	8.5	#NULL!	9.58	11.72	1	71	0	1	0	0	0	0	8	0	3	105	10	1	9.58	#NULL!	0	0	1	1	0	0	2.14	102	0.971429	#NULL!	3.22
23	R-MCA	1	0	0	2.5	#NULL!	4.42	6.18	1	30	0	1	0	0	0	1	6	0	3	59	10	1	4.42	#NULL!	1	0	1	0	0	0	1.76	56	0.949153	#NULL!	3.68
24	L-MCA	1	0	0	6	#NULL!	6.58	7.83	1	56	0	1	0	0	1	0	6	0	15	62	9	2	6.58	#NULL!	1	1	1	1	0	0	1.25	47	0.758065	#NULL!	1.83
25	R-MCA	1	0	0	5.67	#NULL!	7.68	10.03	1	64	0	1	0	0	0	0	16	0	65	227	5	3	7.68	#NULL!	2	0	1	0	0	0	2.35	162	0.713656	#NULL!	4.36
26	L-MCA	1	1	0	3.6	#NULL!	5.67	6.77	1	35	0	0	0	0	0	1	9	0	16	68	7	1	5.67	#NULL!	2	1	1	1	0	0	1.1	52	0.764706	#NULL!	3.17
27	R-ICA	1	1	0	5.62	#NULL!	22.38	23.8	1	68	0	1	0	0	0	1	2	0	4	232	8	1	22.38	#NULL!	3	3	1	1	0	1	1.42	228	0.982759	#NULL!	18.18
28	R-ICA	1	1	0	4.4	#NULL!	12.03	15.1	1	60	0	0	1	0	0	1	4	0	26	136	9	1	12.03	#NULL!	3	3	1	1	0	0	3.07	110	0.808824	#NULL!	10.7
29	L-ICA	1	0	0	8.43	#NULL!	12.68	14.21	1	63	0	1	0	0	0	0	3	0	32	123	6	1	390.82	#NULL!	3	1	1	2	0	0	1.53	91	0.739837	#NULL!	5.78
30	L-MCA	1	0	0	8.48	#NULL!	10.3	11.27	1	53	1	0	0	0	0	0	12	0	15	38	9	1	10.3	#NULL!	4	3	1	2	0	0	0.97	23	0.605263	#NULL!	2.79
31	L-MCA	1	1	0	1	#NULL!	4.43	4.68	1	54	1	0	0	0	1	0	15	0	25	59	9	2	4.43	#NULL!	4	1	1	2	0	0	0.25	34	0.576271	#NULL!	3.68
32	R-MCA	1	1	0	16.02	#NULL!	28.33	29.75	1	50	0	1	1	0	0	0	4	0	12	71	6	1	28.33	#NULL!	4	9	1	4	0	1	1.42	59	0.830986	#NULL!	13.73
33	L-MCA	1	1	0	13.02	#NULL!	14.08	15.33	1	55	0	0	0	0	0	1	16	0	71	297	6	4	14.08	#NULL!	4	2	1	3	0	0	1.25	226	0.760943	#NULL!	2.31
34	R-MCA	1	0	0	12.58	#NULL!	15.67	16.42	1	56	0	0	0	0	0	1	22	4	272	301	8	2	15.67	#NULL!	5	0	1	0	0	0	0.75	29	0.0963455	#NULL!	3.84
35	R-MCA	1	0	0	3.32	#NULL!	5.28	6.83	1	63	0	0	0	0	0	1	13	0	1	51	10	1	5.28	#NULL!	5	3	1	2	0	0	1.55	50	0.980392	#NULL!	3.51
36	L-ICA	1	0	0	2.97	#NULL!	4.87	6.13	3	74	1	1	0	0	1	0	18	5	9	21	9	2	4.87	#NULL!	5	5	1	3	0	0	1.26	12	0.571429	#NULL!	3.16
37	L-ICA	1	0	0	6.57	#NULL!	7.43	9.18	2	44	1	0	0	0	0	0	13	0	14	136	10	1	7.43	#NULL!	5	3	1	2	0	0	1.75	122	0.897059	#NULL!	2.61
38	L-MCA	1	0	0	8.33	#NULL!	10.2	13.07	1	57	0	0	0	0	0	0	10	0	10	66	7	1	10.2	#NULL!	6	3	1	2	0	0	2.87	56	0.848485	#NULL!	4.74
39	R-MCA	1	1	0	8.48	#NULL!	11.67	12.43	1	74	0	1	1	0	1	1	13	0	37.4	157.4	8	2	11.67	#NULL!	6	2	1	2	0	0	0.76	120	0.762389	#NULL!	3.95
40	R-ICA	1	0	0	3.1	#NULL!	3.63	4.85	1	58	1	0	0	0	1	0	14	0	25	90	7	2	3.63	#NULL!	6	1	1	2	0	0	1.22	65	0.722222	#NULL!	1.75
41	L-ICA	1	1	0	6.3	#NULL!	8.42	10.27	1	73	1	1	0	0	0	0	18	0	34	103	7	2	8.42	#NULL!	6	6	1	4	0	0	1.85	69	0.669903	#NULL!	3.97
42	L-MCA	1	1	0	6.5	#NULL!	16.47	17.58	1	68	1	1	1	0	0	0	10	0	6	106	10	1	16.47	#NULL!	6	5	1	3	0	0	1.11	100	0.943396	#NULL!	11.08
43	R-MCA	1	0	0	1.18	#NULL!	2.67	3.5	1	56	0	0	0	0	0	0	12	0	28	111	6	1	2.67	#NULL!	6	2	1	2	0	0	0.83	83	0.747748	#NULL!	2.32
44	R-MCA	1	0	0	6.52	#NULL!	7.08	7.72	1	87	0	1	0	0	0	0	9	0	44	74.4	6	1	7.08	#NULL!	7	2	1	1	0	0	0.64	30.4	0.408602	#NULL!	1.2
45	R-ICA	1	1	0	0.66	#NULL!	3.45	4.28	1	71	0	1	0	1	1	0	21	0	48	273	8	2	3.45	#NULL!	8	13	0	4	0	1	0.83	225	0.824176	#NULL!	3.62
46	R-ICA	1	1	0	12.53	#NULL!	13.8	17.13	1	57	0	0	0	0	0	0	8	0	6	71	10	1	13.8	#NULL!	8	6	0	4	0	1	3.33	65	0.915493	#NULL!	4.6
47	L-ICA	1	0	0	9.12	#NULL!	11	12.08	1	55	1	1	0	0	0	0	18	0	4	93	10	1	11	#NULL!	8	34	0	5	0	1	1.08	89	0.956989	#NULL!	2.96
48	L-ACA	1	0	0	21.08	#NULL!	23.67	26.38	1	68	0	0	0	0	0	1	23	5	7	149	8	1	23.67	#NULL!	8	11	0	4	0	1	2.71	142	0.95302	#NULL!	5.3
49	L-MCA	1	0	0	9.1	#NULL!	11.63	14.42	1	69	1	0	0	0	0	0	19	0	1	50	10	2	11.63	#NULL!	8	6	0	4	0	0	2.79	49	0.98	#NULL!	5.32
50	R-ICA	1	0	0	1	#NULL!	2.23	3.42	1	82	0	1	1	1	0	0	13	0	71	97	9	1	2.23	#NULL!	9	5	0	4	0	1	1.19	26	0.268041	#NULL!	2.42
51	L-MCA	1	0	0	3.6	#NULL!	22.65	26.58	1	85	1	0	1	0	0	0	18	0	4	86	9	1	121.93	#NULL!	9	2	0	1	0	0	3.93	82	0.953488	#NULL!	22.98
52	R-MCA	1	1	0	4.47	#NULL!	5.5	18.47	1	51	0	1	1	0	0	0	9	0	26	146.3	7	1	5.5	#NULL!	9	9	0	4	0	1	12.97	120.3	0.822283	#NULL!	14
53	R-MCA	1	0	0	4.48	#NULL!	6.67	9.35	1	68	0	1	0	0	0	1	10	0	17	95	9	1	6.67	#NULL!	9	6	0	4	0	1	2.68	78	0.821053	#NULL!	4.87
54	R-MCA	1	0	0	20.2	#NULL!	22.2	23.83	2	82	1	1	0	0	1	0	13	0	8	61	5	2	22.2	#NULL!	9	8	0	4	0	1	1.63	53	0.868852	#NULL!	3.63
55	R-MCA	1	1	0	9.83	#NULL!	18.02	19.3	1	51	0	0	0	0	0	1	4	0	42	101	8	1	18.02	#NULL!	10	8	0	3	0	1	1.28	59	0.584158	#NULL!	9.47
56	R-ICA	1	0	0	2.5	#NULL!	4.17	5.7	1	74	0	0	0	0	1	0	14	0	97	127.7	8	2	4.17	#NULL!	10	8	0	4	0	1	1.53	30.7	0.240407	#NULL!	3.2
57	R-ICA	1	1	0	4.18	#NULL!	6.83	7.77	1	61	1	1	0	0	0	0	11	0	5	46	9	3	6.83	#NULL!	10	10	0	5	0	1	0.94	41	0.891304	#NULL!	3.59
58	R-MCA	1	0	0	11.67	#NULL!	13.93	16.78	1	59	0	0	1	0	0	0	7	0	1	32	10	1	13.93	#NULL!	10	7	0	3	0	0	2.85	31	0.96875	#NULL!	5.11
59	R-MCA	1	0	0	7.25	#NULL!	9.57	10.68	1	47	0	0	0	0	0	0	10	4	1	47	10	1	9.57	#NULL!	10	19	0	4	0	1	1.11	46	0.978723	#NULL!	3.43
60	R-MCA	1	0	0	11.08	#NULL!	14.05	15.32	1	67	0	0	0	0	0	0	17	0	28	50	9	1	14.05	#NULL!	10	2	0	1	0	0	1.27	22	0.44	#NULL!	4.24
61	R-MCA	1	0	0	4.98	#NULL!	7.83	8.65	1	70	1	1	0	0	0	0	13	4	6	62	9	1	7.83	#NULL!	10	7	0	4	0	1	0.82	56	0.903226	#NULL!	3.67
62	L-ICA	1	0	0	5.75	#NULL!	7.6	8.23	3	64	0	1	0	0	0	0	20	0	22	172	8	1	7.6	#NULL!	10	4	0	3	0	0	0.63	150	0.872093	#NULL!	2.48
63	R-MCA	1	0	0	3.25	#NULL!	4.9	5.72	1	46	0	1	0	0	0	1	12	0	18	79	4	1	4.9	#NULL!	11	10	0	5	0	1	0.82	61	0.772152	#NULL!	2.47
64	R-MCA	1	1	1	5.6	#NULL!	7.23	8.18	1	80	0	1	0	0	1	0	12	0	62	101	5	2	7.23	#NULL!	11	6	0	4	0	1	0.95	39	0.386139	#NULL!	2.58
65	R-MCA	1	1	0	15.22	#NULL!	17.02	19.17	1	54	0	1	0	0	0	1	9	4	35	132	6	1	65.02	#NULL!	11	12	0	4	0	1	2.15	97	0.734848	#NULL!	3.95
66	L-ICA	1	1	0	12.45	#NULL!	13.32	17.75	1	43	0	0	0	0	0	1	16	0	85	210	5	1	13.32	#NULL!	11	8	0	4	0	0	4.43	125	0.595238	#NULL!	5.3
67	L-MCA	1	0	0	4.2	#NULL!	6.8	8.05	2	54	1	1	1	0	0	0	12	0	22	85	8	1	6.8	#NULL!	11	18	0	4	0	1	1.25	63	0.741176	#NULL!	3.85
68	L-ICA	1	0	0	4.12	#NULL!	5.4	7.68	1	78	1	1	0	0	1	0	15	0	30	42	8	2	5.4	#NULL!	11	11	0	4	0	1	2.28	12	0.285714	#NULL!	3.56
69	R-ICA	1	1	1	10.63	#NULL!	12	17.47	3	76	0	0	0	0	0	0	13	0	12	94	8	1	12	#NULL!	11	11	0	5	0	1	5.47	82	0.87234	#NULL!	6.84
70	L-ICA	1	1	0	13.67	#NULL!	16.43	18.45	1	87	0	1	0	0	1	0	15	0	27.5	62.2	8	2	16.43	#NULL!	12	10	0	4	0	0	2.02	34.7	0.557878	#NULL!	4.78
71	L-ICA	1	0	0	5.82	#NULL!	7.18	10.17	1	81	0	1	0	0	0	0	20	0	12	93	9	2	7.18	#NULL!	12	4	0	4	0	1	2.99	81	0.870968	#NULL!	4.35
72	L-ICA	1	0	0	11.72	#NULL!	14.03	15.13	1	86	1	1	0	0	1	0	26	0	24	103	6	2	14.03	#NULL!	12	15	0	5	0	1	1.1	79	0.76699	#NULL!	3.41
73	L-MCA	1	0	0	14.23	#NULL!	16	16.85	1	41	0	1	0	0	0	1	14	0	39.7	112.2	4	1	16	#NULL!	12	8	0	3	0	0	0.85	72.5	0.646168	#NULL!	2.62
74	L-MCA	1	0	0	3.06	#NULL!	4.95	6.78	1	76	1	1	0	0	1	0	17	0	8	47	10	2	4.95	#NULL!	12	6	0	4	0	0	1.83	39	0.829787	#NULL!	3.72
75	R-ICA	1	0	1	12.25	#NULL!	13.17	13.97	1	71	1	0	0	0	1	0	11	0	16	27	5	2	13.17	#NULL!	13	9	0	5	0	1	0.8	11	0.407407	#NULL!	1.72
76	R-MCA	1	0	0	3.5	#NULL!	6.67	7.88	1	90	0	1	0	0	1	0	16	0	22.6	131.6	8	2	6.67	#NULL!	13	7	0	4	0	1	1.21	109	0.828267	#NULL!	4.38
77	L-ICA	1	0	0	17.75	#NULL!	20.37	20.93	1	89	1	0	0	0	1	0	23	0	25	119	7	2	20.37	#NULL!	13	3	0	3	0	1	0.56	94	0.789916	#NULL!	3.18
78	L-MCA	1	0	0	4.67	#NULL!	9.83	10.85	1	83	1	1	0	0	0	0	22	0	17.9	145.6	9	1	9.83	#NULL!	13	20	0	5	0	1	1.02	127.7	0.87706	#NULL!	6.18
79	L-MCA	1	0	0	20.45	#NULL!	22.63	23.3	1	33	0	0	0	0	0	1	14	0	26.5	153.6	5	1	22.63	#NULL!	13	7	0	4	0	1	0.67	127.1	0.827474	#NULL!	2.85
80	L-MCA	1	1	0	5.28	#NULL!	7.83	8.7	1	84	1	0	0	0	1	0	13	0	47	48	6	2	7.83	#NULL!	13	13	0	4	0	0	0.87	1	0.0208333	#NULL!	3.42
81	L-MCA	1	0	0	21.83	#NULL!	23.97	28.13	3	84	0	1	0	0	1	0	6	0	3	215	10	2	23.97	#NULL!	14	8	0	4	0	1	4.16	212	0.986047	#NULL!	6.3
82	R-MCA	1	1	0	3.93	#NULL!	7.17	8.27	1	86	0	1	0	0	0	0	14	0	11	100	9	1	7.17	#NULL!	14	4	0	2	0	0	1.1	89	0.89	#NULL!	4.34
83	R-ICA	1	1	0	4.5	#NULL!	6.8	8.32	1	85	0	0	1	0	0	0	16	1	23.5	175.4	7	1	6.8	#NULL!	14	16	0	5	0	1	1.52	151.9	0.866021	#NULL!	3.82
84	R-ICA	1	1	1	3.95	#NULL!	6.7	8.08	1	87	0	1	0	0	1	0	20	0	38.9	289.5	6	2	6.7	#NULL!	14	12	0	5	0	1	1.38	250.6	0.86563	#NULL!	4.13
85	L-MCA	1	0	0	8	#NULL!	9.67	10.07	1	43	0	1	0	0	0	1	15	0	57	87	7	1	9.67	#NULL!	14	13	0	4	0	1	0.4	30	0.344828	#NULL!	2.07
86	L-MCA	1	1	1	2.9	#NULL!	4.67	5.83	1	78	0	1	0	0	0	0	18	0	23	48	8	1	4.67	#NULL!	14	14	0	5	0	1	1.16	25	0.520833	#NULL!	2.93
87	R-ICA	1	1	1	6.8	#NULL!	8.63	10.6	1	73	1	1	0	0	0	0	18	0	54	67	5	2	8.63	#NULL!	14	12	0	5	0	1	1.97	13	0.19403	#NULL!	3.8
88	R-MCA	1	0	0	6.9	#NULL!	8.42	8.97	1	76	1	1	0	0	0	0	12	0	44	92	8	1	8.42	#NULL!	14	11	0	5	0	1	0.55	48	0.521739	#NULL!	2.07
89	R-MCA	1	0	0	1	#NULL!	3.37	4.33	1	81	1	1	0	0	1	0	14	0	38	104	10	2	3.37	#NULL!	15	42	0	5	0	1	0.96	66	0.634615	#NULL!	3.33
90	L-MCA	1	0	0	3.67	#NULL!	6.55	8.23	1	70	0	1	0	0	0	1	14	0	16	156	10	1	6.55	#NULL!	15	12	0	3	0	1	1.68	140	0.897436	#NULL!	4.56
91	R-ICA	1	1	0	4.48	#NULL!	6.55	7.62	1	79	1	1	1	0	1	0	17	0	42	140	5	2	6.55	#NULL!	16	16	0	5	0	1	1.07	98	0.7	#NULL!	3.14
92	R-MCA	1	1	0	2.6	#NULL!	4.75	5.97	1	76	1	1	0	0	1	0	19	0	48	154	5	2	4.75	#NULL!	16	12	0	5	0	1	1.22	106	0.688312	#NULL!	3.37
93	L-ICA	1	0	0	7.02	#NULL!	9.43	10.58	1	61	0	0	0	0	0	0	16	0	0	62	10	1	9.43	#NULL!	16	15	0	5	0	1	1.15	62	1	#NULL!	3.56
94	L-MCA	1	1	0	4.5	#NULL!	5.52	6.05	1	86	1	1	0	0	1	0	16	5	6	93	10	2	5.52	#NULL!	16	14	0	4	0	0	0.53	87	0.935484	#NULL!	1.55
95	L-ICA	1	0	0	19.52	#NULL!	21.32	23.08	1	57	0	0	0	0	0	1	16	0	51	87	5	1	21.32	#NULL!	16	14	0	5	0	1	1.76	36	0.413793	#NULL!	3.56
96	L-ICA	1	0	0	2.02	#NULL!	6.33	9.13	1	78	1	1	0	0	1	0	14	0	2	59	9	2	6.33	#NULL!	17	17	0	5	0	1	2.8	57	0.966102	#NULL!	7.11
97	L-ICA	1	0	0	0.92	#NULL!	3.2	4.65	1	74	0	1	1	0	0	0	21	0	126	156	5	2	3.2	#NULL!	17	14	0	5	0	1	1.45	30	0.192308	#NULL!	3.73
98	L-ICA	1	0	0	6.08	#NULL!	7.55	9.75	1	70	1	1	1	0	0	0	19	0	61	62	9	2	7.55	#NULL!	17	15	0	5	0	1	2.2	1	0.016129	#NULL!	3.67
99	R-ICA	1	1	0	3.9	#NULL!	7.07	10.47	1	56	0	1	0	0	1	0	14	0	46	105	8	2	7.07	#NULL!	17	16	0	4	0	1	3.4	59	0.561905	#NULL!	6.57
100	R-MCA	1	0	0	5.53	#NULL!	7.67	8.23	1	63	0	1	0	0	0	0	7	0	31	56	7	1	7.67	#NULL!	17	9	0	4	0	0	0.56	25	0.446429	#NULL!	2.7
101	L-MCA	1	0	0	13.56	#NULL!	16.72	17.48	1	49	0	0	0	0	0	0	20	0	20	137	9	1	16.72	#NULL!	18	16	0	5	0	1	0.76	117	0.854015	#NULL!	3.92
102	R-ICA	1	0	0	1.25	#NULL!	2.35	4.7	1	76	1	1	0	0	0	0	27	1	126	146	9	2	-20.07	#NULL!	18	15	0	5	0	1	2.35	20	0.136986	#NULL!	3.45
103	L-MCA	1	1	0	11.48	#NULL!	13.25	14.5	1	55	0	1	0	0	0	1	17	0	27	108	8	1	13.25	#NULL!	19	3	0	3	0	0	1.25	81	0.75	#NULL!	3.02
104	R-MCA	1	1	0	10	#NULL!	11.82	14.22	1	80	1	1	0	0	0	0	20	4	45	49	6	2	11.82	#NULL!	20	16	0	4	0	1	2.4	4	0.0816327	#NULL!	4.22
105	L-ICA	1	0	0	7	#NULL!	8.9	9.62	1	76	0	0	0	0	1	1	20	0	3	58	9	2	8.9	#NULL!	20	4	0	1	0	0	0.72	55	0.948276	#NULL!	2.62
106	L-MCA	1	0	0	19.58	#NULL!	20.43	22.22	1	72	0	1	1	0	0	0	30	0	17	22	5	1	20.43	#NULL!	21	21	0	5	0	1	1.79	5	0.227273	#NULL!	2.64
107	R-MCA	1	0	0	5.4	#NULL!	7.03	8.37	2	72	0	1	0	0	0	1	15	0	76	99	5	1	7.03	#NULL!	21	12	0	5	0	1	1.34	23	0.232323	#NULL!	2.97
108	L-ICA	1	0	0	19.86	#NULL!	21.83	27.62	3	64	0	1	1	0	0	0	23	0	2	97	10	1	21.83	#NULL!	21	19	0	5	0	1	5.79	95	0.979381	#NULL!	7.76
109	L-MCA	1	1	1	11.02	#NULL!	13.48	14.02	1	72	0	1	0	0	1	0	22	4	62	68	7	2	13.48	#NULL!	22	22	0	5	0	1	0.54	6	0.0882353	#NULL!	3
110	L-ICA	1	1	1	3.9	#NULL!	7	8.88	1	74	0	1	0	0	0	0	24	0	74	107	6	1	7	#NULL!	23	23	0	5	0	0	1.88	33	0.308411	#NULL!	4.98
111	L-ICA	1	1	0	4.9	#NULL!	7.1	8.4	1	71	0	1	0	0	0	0	23	0	60	257	7	1	7.1	#NULL!	23	22	0	5	0	1	1.3	197	0.766537	#NULL!	3.5
112	L-ICA	1	0	0	7.28	#NULL!	8.92	10.7	1	60	0	1	0	0	0	1	23	1	42.9	66.2	9	1	8.92	#NULL!	24	24	0	5	0	1	1.78	23.3	0.351964	#NULL!	3.42
113	R-ICA	1	1	1	10.5	#NULL!	10.6	13.33	1	65	0	0	0	0	0	0	12	0	28.6	54.2	9	1	10.6	#NULL!	24	14	0	5	0	1	2.73	25.6	0.472325	#NULL!	2.83
114	L-ICA	1	1	0	4	#NULL!	6.23	7.77	1	84	1	1	0	0	1	0	31	0	16	61	6	2	6.23	#NULL!	30	32	0	5	0	0	1.54	45	0.737705	#NULL!	3.77
115	R-ICA	1	1	0	0.97	#NULL!	3.75	7.83	1	57	0	1	0	0	1	0	37	0	118	213	7	2	3.75	#NULL!	31	29	0	5	0	1	4.08	95	0.446009	#NULL!	6.86
116	L-ICA	1	1	1	12.02	#NULL!	14.65	19.18	1	79	0	1	0	0	0	0	19	0	61	141	5	2	14.65	#NULL!	40	37	0	5	0	1	4.53	80	0.567376	#NULL!	7.16
117	L-ICA	1	1	1	0.5	#NULL!	3.83	4.67	1	79	1	1	0	0	0	0	18	0	85	129	6	2	3.83	#NULL!	42	15	0	5	0	1	0.84	44	0.341085	#NULL!	4.17
118	L-MCA	1	0	0	6.15	#NULL!	9.13	12.18	1	81	1	1	0	0	1	0	23	0	4	47	9	2	9.13	#NULL!	42	42	0	5	0	1	3.05	43	0.914894	#NULL!	6.03
119	R-MCA R-ACA	1	1	1	15.07	#NULL!	18.05	18.73	1	83	1	1	0	0	1	0	20	0	32	99	6	2	18.05	#NULL!	#NULL!	33	0	5	1	1	0.68	67	0.676768	#NULL!	3.66
120	L-MCA	1	1	0	4	#NULL!	10.28	13.47	1	83	1	1	1	0	0	0	8	4	4	138	9	1	10.28	#NULL!	7	3	1	4	1	1	3.19	134	0.971014	#NULL!	9.47
121	R-MCA	1	1	1	4.07	#NULL!	5.42	6.53	1	73	1	0	0	0	1	0	13	0	14	62.2	9	2	5.42	#NULL!	15	42	0	5	1	1	1.11	48.2	0.77492	#NULL!	2.46
122	L-MCA	1	1	1	12	#NULL!	13.17	14.97	1	91	1	1	0	0	0	0	22	0	12.3	84.2	9	2	13.17	#NULL!	37	37	0	5	1	1	1.8	71.9	0.853919	#NULL!	2.97
123	R-ICA	1	1	1	2.83	#NULL!	5.47	8.63	1	74	1	1	0	0	1	0	14	4	22.8	96.6	6	2	5.47	#NULL!	37	37	0	5	1	1	3.16	73.8	0.763975	#NULL!	5.8
124	L-MCA	1	0	0	17.48	#NULL!	20	21.33	1	74	1	1	1	0	0	0	39	0	17	66	7	1	20	#NULL!	39	39	0	5	1	1	1.33	49	0.742424	#NULL!	3.85
125	R-MCA	1	1	1	10.5	#NULL!	13.05	14.3	1	83	0	1	0	0	1	0	18	0	73.9	110.8	6	2	13.05	#NULL!	42	42	0	6	1	1	1.25	36.9	0.333032	#NULL!	3.8
126	L-ICA	1	1	1	4	#NULL!	4.57	5.12	1	56	0	0	0	0	0	0	37	0	137	313	6	3	4.57	#NULL!	42	42	0	5	1	1	0.55	176	0.5623	#NULL!	1.12
127	R-MCA	1	1	1	19.58	#NULL!	21.7	22.72	1	84	1	1	0	0	1	0	15	0	10	76	7	2	21.7	#NULL!	42	42	0	5	1	1	1.02	66	0.868421	#NULL!	3.14
128	L-MCA	1	0	0	2.08	2.67	4.27	4.85	1	39	0	1	0	0	0	1	10	0	3	90	10	3	4.27	2.67	0	0	1	0	0	0	0.58	87	0.966667	1	2.77
129	L-MCA	1	0	0	2	2.3	4.83	6.85	3	47	0	1	0	0	0	0	9	0	0	92	10	1	4.83	2.3	0	0	1	1	0	0	2.02	92	1	1	4.85
130	R-MCA	1	0	0	0.2	0.35	1.38	1.58	1	56	1	1	0	0	0	0	12	0	32	95	10	2	1.38	0.35	1	0	1	1	0	0	0.2	63	0.663158	1	1.38
131	L-MCA	1	0	0	0.42	0.62	2.38	3.62	1	83	1	1	0	0	0	0	18	0	8	36	8	2	2.38	0.62	2	0	1	1	0	0	1.24	28	0.777778	1	3.2
132	R-MCA	1	1	0	14.95	14.98	16.73	17.58	2	71	1	1	0	0	1	0	12	0	9	119	9	2	16.73	14.98	2	1	1	3	0	1	0.85	110	0.92437	1	2.63
133	R-ICA	1	0	0	1.8	2.4	4.42	5.2	3	57	0	1	0	0	1	0	9	0	13	76	7	2	4.42	2.4	2	2	1	2	0	1	0.78	63	0.828947	1	3.4
134	L-MCA	1	1	0	0.88	1.27	2.78	3.67	1	30	0	0	0	0	0	0	17	0	2	70	7	4	17546.8	1.27	2	2	1	1	0	0	0.89	68	0.971429	1	2.79
135	R-MCA	1	0	0	2.9	3.38	5	5.52	1	65	1	1	0	0	1	0	11	5	18.6	86.8	5	2	5	3.38	3	1	1	1	0	0	0.52	68.2	0.785714	1	2.62
136	L-MCA	1	0	0	0	1.43	2.72	4.27	1	63	0	0	0	0	0	1	16	0	8	96	8	2	2.72	1.43	5	3	1	2	0	0	1.55	88	0.916667	1	4.27
137	R-ICA	1	0	0	2.1	2.92	3.8	6.73	3	84	1	0	0	0	0	0	8	0	3	117	7	2	3.8	2.92	6	0	1	2	0	0	2.93	114	0.974359	1	4.63
138	L-MCA	1	1	0	0.53	1.15	2.42	2.99	1	84	0	1	1	0	1	0	20	0	38.6	87.2	7	2	2.42	1.15	7	4	1	2	0	0	0.57	48.6	0.557339	1	2.46
139	L-ICA	1	0	0	0.43	1.42	3.08	5.18	1	79	0	1	0	0	1	0	25	0	7	60	8	2	3.08	1.42	7	3	1	3	0	0	2.1	53	0.883333	1	4.75
140	L-ICA	1	0	0	0.07	0.72	12.22	14.08	1	81	0	1	0	0	1	0	12	0	24	112	9	2	12.22	0.72	7	9	1	4	0	0	1.86	88	0.785714	1	14.01
141	L-ICA	1	0	0	0.5	1.12	2.68	4.73	1	69	1	1	0	0	1	0	17	0	55	195	9	2	2.68	1.12	7	3	1	3	0	0	2.05	140	0.717949	1	4.23
142	L-ICA	1	1	0	4.05	1.65	5.7	8.1	3	36	0	0	0	0	0	0	17	0	18	46	8	4	5.7	1.65	7	4	1	2	0	0	2.4	28	0.608696	1	4.05
143	L-MCA	1	0	0	3.02	3.67	7.43	9.7	1	68	0	1	1	0	0	0	6	0	0	59.1	9	1	7.43	3.67	9	5	0	4	0	1	2.27	59.1	1	1	6.68
144	R-ICA	1	0	0	7.02	2.03	9.97	15.08	1	71	1	0	0	0	0	0	10	0	0	57	6	2	9.97	2.03	9	7	0	4	0	1	5.11	57	1	1	8.06
145	R-MCA	1	1	0	5.64	3.73	7.17	8.55	1	71	0	1	0	0	0	0	10	0	16	82	8	1	7.17	3.73	9	9	0	5	0	1	1.38	66	0.804878	1	2.91
146	R-MCA	1	0	0	34.65	36.5	41.07	41.33	1	47	1	0	0	0	0	0	12	0	16	45	9	3	41.07	36.5	9	9	0	5	0	1	0.26	29	0.644444	1	6.68
147	R-MCA	1	1	1	3.03	3.75	5.48	6.18	1	63	0	0	0	0	1	0	17	4	35	195	10	2	5.48	3.75	11	10	0	4	0	1	0.7	160	0.820513	1	3.15
148	R-MCA	1	1	1	3.4	1.43	4.67	7.5	1	68	0	0	0	0	0	1	12	0	91	154	6	1	4.67	1.43	11	10	0	5	0	1	2.83	63	0.409091	1	4.1
149	R-ICA	1	1	1	4.83	1.75	6.5	7.8	1	68	0	1	0	0	1	0	15	0	62.9	145.8	6	2	6.5	1.75	12	5	0	4	0	1	1.3	82.9	0.568587	1	2.97
150	R-MCA	1	0	0	0.1	0.73	2.15	3.43	1	60	0	1	0	0	0	1	17	0	78	219	8	2	5.1	#NULL!	12	8	0	4	0	1	1.28	141	0.643836	#NULL!	3.33
151	R-ICA	1	1	1	2.7	0.37	3.88	4.93	1	63	0	0	0	0	0	0	16	0	53	121	8	2	3.88	0.37	13	4	0	2	0	0	1.05	68	0.561983	1	2.23
152	R-MCA	1	1	0	1.5	1.72	2.47	3.67	3	68	0	0	0	0	1	0	17	0	268	515	6	2	2.47	1.72	13	13	0	4	0	1	1.2	247	0.479612	1	2.17
153	R-MCA	1	1	0	2.13	2.57	4.58	5.7	1	78	1	0	0	0	0	0	16	0	16	124	6	2	4.58	2.57	14	9	0	5	0	1	1.12	108	0.870968	1	3.57
154	L-MCA	1	0	0	5.2	1.15	6.87	7.13	1	56	0	1	0	0	1	0	15	0	15	117	6	2	6.87	1.15	14	5	0	3	0	0	0.26	102	0.871795	1	1.93
155	R-ICA	1	1	0	2.88	1.82	4.33	4.93	1	73	0	0	0	0	1	0	12	0	133.1	149.4	9	2	4.33	1.82	15	13	0	5	0	1	0.6	16.3	0.109103	1	2.05
156	R-MCA	1	1	0	0.32	1.05	2.23	4.01	1	91	0	0	0	0	1	0	22	0	18	106	8	2	2.23	1.05	16	12	0	4	0	1	1.78	88	0.830189	1	3.69
157	L-MCA	1	0	0	3.8	4.23	6.6	7.13	1	78	1	1	0	0	0	0	18	0	8	60	9	1	6.6	4.23	17	8	0	4	0	0	0.53	52	0.866667	1	3.33
158	L-ICA	1	1	0	4.98	1.48	5.48	6.4	1	57	0	1	0	0	0	0	17	0	12	37	8	2	5.48	1.48	17	16	0	5	0	1	0.92	25	0.675676	1	1.42
159	L-MCA	1	1	0	1.83	2.53	4.33	5.05	1	37	1	0	0	0	0	0	19	0	19	38	10	2	4.33	2.53	18	16	0	5	0	1	0.72	19	0.5	1	3.22
160	L-MCA	1	1	0	4.02	3	5.58	7.63	1	67	1	1	0	0	1	0	18	0	20	132	8	2	5.58	3	20	9	0	4	0	1	2.05	112	0.848485	1	3.61
161	L-MCA	1	1	1	2.98	1.22	5.7	6.33	1	68	0	1	1	0	0	0	22	2	110	254	6	1	5.7	1.22	24	19	0	5	0	1	0.63	144	0.566929	1	3.35
162	R-MCA	1	0	0	2.88	3.35	4.12	4.47	1	77	1	1	0	0	0	0	19	0	45	126	6	2	4.12	3.35	25	23	0	5	0	1	0.35	81	0.642857	1	1.59
163	R-MCA	1	1	0	3.68	2	6.08	6.82	1	78	0	1	0	0	1	1	25	0	112.2	187.7	6	2	6.08	2	28	14	0	5	0	1	0.74	75.5	0.402238	1	3.14
164	L-MCA	1	0	0	1	1.73	3.73	6.67	1	85	0	0	0	0	0	0	37	0	28.6	116.4	9	2	3.73	1.73	31	13	0	5	0	1	2.94	87.8	0.754296	1	5.67
165	L-MCA	1	0	0	2.52	3.28	4.88	5.7	1	78	1	1	0	0	0	0	14	0	10	64	7	2	4.88	3.28	14	3	0	2	0	0	0.82	54	0.84375	1	3.18
166	R-MCA	1	0	1	3.57	3.75	5.08	5.55	1	82	0	1	0	0	0	0	13	0	54	108	8	2	5.08	3.75	12	37	0	5	1	1	0.47	54	0.5	1	1.98
167	L-ICA	1	1	1	1.7	2.25	5.38	8.45	1	83	1	1	0	0	1	0	18	0	0	81	6	2	5.38	2.25	19	42	0	5	1	1	3.07	81	1	1	6.75
168	R-MCA	1	1	1	14.83	15.33	16.22	16.95	1	69	1	1	0	0	0	0	18	0	47	191	8	2	16.22	15.33	29	29	0	5	1	1	0.73	144	0.753927	1	2.12
169	R-ACA	1	1	0	1.37	2.45	4.05	5.47	1	86	1	1	1	0	1	0	21	0	55	183	6	2	4.05	2.45	30	38	0	5	1	1	1.42	128	0.699454	1	4.1
170	L-MCA	1	1	1	1.03	2.75	4.42	6.37	1	81	1	1	0	0	1	0	35	0	54	133	9	2	4.42	2.75	36	42	0	6	1	1	1.95	79	0.593985	1	5.34
171	R-MCA	1	1	1	2.93	4.32	5.33	6.37	1	82	0	1	0	0	1	0	37	5	2.3	52.7	10	2	5.33	4.32	37	37	0	5	1	1	1.04	50.4	0.956357	1	3.44
172	R-MCA	1	1	0	3.57	3.75	5.08	5.55	1	81	0	1	0	0	0	0	35	5	9	115	10	3	3.05	#NULL!	37	#NULL!	0	5	1	1	0.47	106	0.921739	#NULL!	1.98
173	R-ICA	1	1	1	2.5	3	5.75	6.6	1	71	0	1	0	0	1	0	20	1	2.2	178.1	10	2	5.75	3	42	42	0	5	1	1	0.85	175.9	0.987647	1	4.1
174	R-MCA	1	0	0	1.13	1.72	4.02	4.73	1	76	0	1	0	0	0	0	19	0	24	135	10	3	4.02	1.72	42	42	0	5	1	1	0.71	111	0.822222	1	3.6
175	L-MCA	1	1	1	4.7	1.93	6.17	7.23	1	73	0	1	0	0	0	0	21	0	103	294	7	2	6.17	1.93	42	42	0	5	1	1	1.06	191	0.64966	1	2.53
176	R-ICA	1	1	1	2.2	#NULL!	3.75	4.25	3	86	0	1	0	1	1	0	15	0	42.7	185.6	7	3	#NULL!	#NULL!	42	38	0	5	0	1	0.5	142.9	0.769935	#NULL!	2.05
177	R-ICA	1	1	1	5	#NULL!	7.18	8.27	1	48	1	1	0	0	0	1	18	0	258	278	3	1	#NULL!	#NULL!	42	42	0	5	1	1	1.09	20	0.0719424	#NULL!	3.27
178	R-ICA	1	0	0	13.5	#NULL!	14.9	16.4	1	83	1	1	0	0	0	0	18	0	28	145	10	1	#NULL!	#NULL!	15	42	0	6	1	1	1.5	117	0.806897	#NULL!	2.9
179	BA	0	0	0	3.73	#NULL!	5.9	7.73	1	83	1	1	1	1	1	0	8	0	12.7	185.8	10	3	#NULL!	#NULL!	38	38	0	5	0	1	1.83	173.1	0.931647	#NULL!	4
180	L-MCA	1	1	1	12.8	#NULL!	22	23.5	1	71	0	1	0	0	1	0	15	0	15.8	175	9	3	#NULL!	#NULL!	18	7	0	4	0	0	1.5	159.2	0.909714	#NULL!	10.7
181	L-MCA	1	1	0	1.07	#NULL!	3.72	4.35	2	79	1	1	0	0	0	0	14	0	0	123	10	1	#NULL!	#NULL!	15	6	0	4	0	1	0.63	123	1	#NULL!	3.28
182	L-MCA	1	0	0	7.75	#NULL!	9.22	10.45	1	78	0	1	0	0	0	0	10	0	0	143	10	1	#NULL!	#NULL!	10	17	0	4	3	0	1.23	143	1	#NULL!	2.7
183	L-MCA	1	0	0	5.57	#NULL!	8.05	9.73	3	68	1	1	0	0	0	0	20	0	0	32.8	10	1	#NULL!	#NULL!	15	15	#NULL!	5	0	0	1.68	32.8	1	#NULL!	4.16
184	L-MCA	1	0	0	0.8	#NULL!	3	3.96	1	63	1	0	0	0	1	1	10	3	0	145.2	10	3	#NULL!	#NULL!	38	10	0	5	1	1	0.96	145.2	1	#NULL!	3.16
185	L-MCA	1	1	0	17.75	#NULL!	20.8	20.96	1	80	1	0	0	0	1	0	10	0	42	81.8	8	3	#NULL!	#NULL!	9	4	0	2	0	0	0.16	39.8	0.486553	#NULL!	3.21
186	BA	0	0	0	2.03	#NULL!	5	5.38	2	83	0	1	1	0	1	0	25	0	23	68	9	3	#NULL!	#NULL!	25	18	0	5	0	0	0.38	45	0.661765	#NULL!	3.35
187	BA	0	0	0	13.03	#NULL!	14.42	15.25	2	65	0	1	0	0	0	0	26	0	0	75	10	1	#NULL!	#NULL!	8	7	1	4	0	1	0.83	75	1	#NULL!	2.22
188	BA	0	0	0	3.05	#NULL!	4.06	4.55	1	71	0	0	0	1	0	0	18	0	0	84	10	1	#NULL!	#NULL!	26	18	0	3	0	0	0.49	84	1	#NULL!	1.5
189	L-MCA	1	1	1	7.75	8.8	9.92	10.6	2	63	1	1	0	0	0	1	10	0	0	128	10	1	#NULL!	#NULL!	7	4	1	1	0	0	0.68	128	1	#NULL!	2.85
190	L-MCA	0	0	0	6.43	#NULL!	8.02	8.5	1	87	0	1	0	0	1	0	18	0	34	158.1	8	3	#NULL!	#NULL!	41	42	0	6	1	1	0.48	124.1	0.784946	#NULL!	2.07
191	BA	0	1	1	2.83	#NULL!	4.08	4.33	1	55	1	1	0	0	0	0	24	0	18	93.5	8	1	#NULL!	#NULL!	38	28	0	5	0	1	0.25	75.5	0.807487	#NULL!	1.5
192	BA	0	0	0	4.1	#NULL!	6.58	8.2	2	50	1	0	0	0	0	1	28	0	0	88.5	10	1	#NULL!	#NULL!	3	1	1	1	0	0	1.62	88.5	1	#NULL!	4.1
193	BA	0	1	1	0.1	#NULL!	2.1	2.53	3	74	1	0	0	0	0	0	23	1	8	105.6	10	1	#NULL!	#NULL!	18	7	0	3	1	0	0.43	97.6	0.924242	#NULL!	2.43
194	BA	0	0	0	7.8	#NULL!	9.9	11.1	1	56	1	1	1	1	0	1	16	1	12	45	10	1	#NULL!	#NULL!	16	16	0	4	0	0	1.2	33	0.733333	#NULL!	3.3
195	BA	0	0	0	0.68	#NULL!	1.97	2	2	75	1	0	0	0	0	0	15	1	0	105	10	1	#NULL!	#NULL!	28	8	0	3	0	0	0.03	105	1	#NULL!	1.32
196	BA	0	1	1	1.42	2.85	4.05	4.38	1	47	1	0	1	0	0	0	10	1	7	109	10	1	#NULL!	#NULL!	3	18	1	5	0	1	0.33	102	0.93578	#NULL!	2.96
197	BA	0	0	0	4.26	#NULL!	5.83	6.75	3	46	1	1	0	0	0	0	26	0	3	58	9	1	#NULL!	#NULL!	21	21	0	5	0	0	0.92	55	0.948276	#NULL!	2.49
198	BA	0	0	0	2.88	#NULL!	4.5	4.92	3	53	1	1	0	1	0	1	33	1	15.6	105.6	9	1	#NULL!	#NULL!	16	5	1	1	0	0	0.42	90	0.852273	#NULL!	2.04
199	BA	0	1	1	4.53	#NULL!	6.12	6.53	2	78	1	1	0	0	1	0	38	1	53	124.5	7	3	#NULL!	#NULL!	41	41	0	5	1	1	0.41	71.5	0.574297	#NULL!	2
200	BA	0	0	0	9.35	#NULL!	11.48	12.3	1	73	0	1	1	1	1	0	26	0	27.3	108.5	8	1	#NULL!	#NULL!	18	6	1	4	0	0	0.82	81.2	0.748387	#NULL!	2.95
201	BA	0	0	0	0.81	#NULL!	4.13	4.28	1	86	1	1	0	0	0	0	19	0	13.8	78.6	10	1	#NULL!	#NULL!	2	0	1	1	0	0	0.15	64.8	0.824427	#NULL!	3.47
202	L-ICA	1	0	0	1.07	#NULL!	2.5	5.12	1	90	0	1	1	1	0	0	16	1	25.8	152.7	9	1	#NULL!	#NULL!	41	41	0	5	1	1	2.62	126.9	0.831041	#NULL!	4.05
203	L-MCA	1	0	0	4.45	#NULL!	3.42	4.13	1	91	1	0	0	0	1	0	18	0	37.6	135.7	8	3	#NULL!	#NULL!	2	2	1	1	0	0	0.71	98.1	0.722918	#NULL!	-0.32
204	R-ICA	1	0	0	1.78	2.41	4.75	6.63	1	78	1	1	0	0	1	0	19	0	23.5	143.7	8	3	#NULL!	#NULL!	10	3	1	1	0	1	1.88	120.2	0.836465	#NULL!	4.85
205	R-MCA	1	0	0	13.22	#NULL!	20.92	21.3	1	45	1	1	0	0	0	1	12	0	31.5	167.9	9	1	#NULL!	#NULL!	8	2	1	1	0	0	0.38	136.4	0.812388	#NULL!	8.08
206	R-MCA	1	1	0	0.38	#NULL!	1.32	2.05	1	86	1	1	0	0	1	0	11	0	42.5	138.7	8	3	#NULL!	#NULL!	3	2	1	1	0	1	0.73	96.2	0.693583	#NULL!	1.67
207	R-MCA	1	0	0	0.63	#NULL!	2.75	3	1	70	0	1	0	0	1	0	14	0	34.6	154.8	8	3	#NULL!	#NULL!	0	0	1	1	0	0	0.25	120.2	0.776486	#NULL!	2.37
208	R-MCA	1	0	0	0.95	#NULL!	5.92	6.52	1	78	0	0	1	0	1	0	10	1	29.8	106.5	7	3	#NULL!	#NULL!	38	42	0	6	1	1	0.6	76.7	0.720188	#NULL!	5.57
209	R-MCA	1	1	1	3.82	#NULL!	5.42	5.97	1	69	1	1	0	0	1	1	6	0	28.7	136.9	8	3	#NULL!	#NULL!	12	2	0	1	0	0	0.55	108.2	0.790358	#NULL!	2.15
210	R-MCA	1	1	1	7.7	#NULL!	9.13	9.9	1	75	0	0	0	0	1	0	17	0	29.7	115.7	9	3	#NULL!	#NULL!	17	10	0	4	0	0	0.77	86	0.743302	#NULL!	2.2
211	L-ICA	1	0	0	0.49	1.57	5	6.97	1	69	1	0	0	0	0	1	8	0	68.5	179.8	9	1	#NULL!	#NULL!	6	2	1	1	0	0	1.97	111.3	0.619021	#NULL!	6.48
212	L-MCA	1	0	0	0.4	1.15	2.67	3.93	1	48	1	1	0	0	0	1	15	0	35.7	87.9	8	1	#NULL!	#NULL!	10	7	1	3	0	0	1.26	52.2	0.593857	#NULL!	3.53
213	R-MCA	1	0	0	5.13	#NULL!	7.42	7.9	1	80	1	1	1	0	1	0	6	0	23.5	76.4	9	3	#NULL!	#NULL!	0	0	1	1	0	0	0.48	52.9	0.692408	#NULL!	2.77
214	R-ICA	1	0	0	10.62	#NULL!	13.25	14.1	1	68	1	1	1	0	0	1	8	0	0	168.5	10	1	#NULL!	#NULL!	8	8	0	3	0	0	0.85	168.5	1	#NULL!	3.48
215	L-MCA	1	1	1	3.05	#NULL!	4.25	5.73	1	52	1	0	0	0	0	1	19	0	0	138.9	10	1	#NULL!	#NULL!	42	42	0	6	1	1	1.48	138.9	1	#NULL!	2.68
216	R-ICA	1	0	0	10.42	#NULL!	14.27	15.3	1	73	1	1	0	0	0	0	16	0	13.4	178.9	9	1	#NULL!	#NULL!	8	1	1	1	0	0	1.03	165.5	0.925098	#NULL!	4.88
217	R-MCA	1	1	0	3.15	#NULL!	4.97	6.37	1	76	0	1	0	0	0	0	8	0	38.5	107.9	9	1	#NULL!	#NULL!	8	8	0	4	0	0	1.4	69.4	0.643188	#NULL!	3.22
218	R-MCA	1	0	0	6.63	#NULL!	8	9.15	1	77	0	1	0	0	0	0	12	0	13.5	134.7	9	1	#NULL!	#NULL!	12	12	0	4	0	0	1.15	121.2	0.899777	#NULL!	2.52
219	R-MCA	1	0	0	2.5	#NULL!	3.07	4.1	1	55	1	1	0	0	1	0	18	0	35.7	157.8	8	3	#NULL!	#NULL!	4	2	1	1	0	0	1.03	122.1	0.773764	#NULL!	1.6
220	R-MCA	1	0	0	1.05	#NULL!	3.42	4.42	1	71	0	0	0	0	1	0	23	0	23.8	147.8	8	3	#NULL!	#NULL!	4	3	1	2	0	0	1	124	0.838972	#NULL!	3.37
221	R-MCA	1	1	1	7.63	#NULL!	11	13	3	89	0	0	0	0	0	0	27	0	16.8	43.5	9	1	#NULL!	#NULL!	41	41	0	5	1	1	2	26.7	0.613793	#NULL!	5.37
222	L-MCA	1	1	1	8.35	#NULL!	9.83	10.42	1	64	1	1	1	0	0	1	13	0	67.8	97.4	5	1	#NULL!	#NULL!	36	25	0	5	1	1	0.59	29.6	0.303901	#NULL!	2.07
223	R-MCA	1	0	0	7.45	#NULL!	8.38	9.6	1	59	1	1	0	0	0	0	9	0	13.6	68.9	8	1	#NULL!	#NULL!	5	4	1	2	0	0	1.22	55.3	0.802612	#NULL!	2.15
224	L-MCA	1	0	0	5.8	#NULL!	7.43	7.87	1	27	1	0	0	0	0	0	6	0	12.3	56.7	10	4	#NULL!	#NULL!	1	1	1	1	0	0	0.44	44.4	0.783069	#NULL!	2.07
225	L-MCA	1	1	1	7.47	#NULL!	12.27	12.9	1	66	1	0	0	0	0	0	9	1	7.8	69.8	9	1	#NULL!	#NULL!	26	42	0	6	1	0	0.63	62	0.888252	#NULL!	5.43
226	R-MCA	1	1	0	7.6	#NULL!	9.82	10.33	1	75	1	0	0	0	0	0	13	0	26.8	75.7	9	3	#NULL!	#NULL!	11	8	0	4	0	0	0.51	48.9	0.645971	#NULL!	2.73
227	R-MCA	1	1	1	20	#NULL!	20.6	21.28	1	54	1	1	0	0	0	1	17	0	34.5	98.7	8	1	#NULL!	#NULL!	36	42	0	6	1	0	0.68	64.2	0.650456	#NULL!	1.28
228	L-MCA	1	0	0	7.73	#NULL!	9.5	10.58	3	68	1	0	0	0	1	0	18	0	23.5	108.9	9	3	#NULL!	#NULL!	6	2	1	1	0	0	1.08	85.4	0.784206	#NULL!	2.85
229	L-MCA	1	1	0	3.57	4.78	9.5	10.25	3	37	1	0	0	0	0	0	13	0	13.6	145.7	10	4	#NULL!	#NULL!	13	5	0	3	0	0	0.75	132.1	0.906658	#NULL!	6.68
230	L-MCA	1	0	0	0.78	#NULL!	2.97	4.72	1	68	1	1	0	0	1	0	6	0	12.3	67.8	9	3	#NULL!	#NULL!	3	1	1	1	0	0	1.75	55.5	0.818584	#NULL!	3.94
231	L-MCA	1	0	0	5	#NULL!	9.33	12.6	1	59	1	0	1	0	0	0	17	0	23.5	107.8	7	3	#NULL!	#NULL!	16	16	0	5	0	1	3.27	84.3	0.782004	#NULL!	7.6
232	R-MCA	1	0	0	17.88	#NULL!	19.03	20.3	1	55	1	1	0	0	0	1	12	0	48.9	123.1	7	1	#NULL!	#NULL!	18	16	0	5	0	1	1.27	74.2	0.602762	#NULL!	2.42
233	L-MCA	1	1	1	9.77	#NULL!	11.1	12.01	1	63	1	1	1	0	0	0	15	0	16.7	156.8	9	1	#NULL!	#NULL!	11	9	1	4	0	0	0.91	140.1	0.893495	#NULL!	2.24
234	L-MCA	1	0	0	0.65	1.6	2.58	4.83	1	84	1	0	0	0	1	0	6	1	28.9	108.4	8	1	#NULL!	#NULL!	2	2	1	3	0	0	2.25	79.5	0.733395	#NULL!	4.18
235	L-MCA	1	0	0	2.32	#NULL!	3.92	5.82	1	94	0	0	0	0	1	0	16	1	13.8	65.9	7	3	#NULL!	#NULL!	16	8	0	5	0	0	1.9	52.1	0.790592	#NULL!	3.5
236	R-ICA	1	0	0	10.43	#NULL!	11.92	12.6	1	39	1	1	1	0	0	1	12	0	19.8	178.3	7	1	#NULL!	#NULL!	12	12	0	5	0	1	0.68	158.5	0.888951	#NULL!	2.17
237	R-MCA	1	1	1	6.08	#NULL!	7.72	9.02	1	61	1	0	0	0	0	1	6	0	45.6	123.8	7	1	#NULL!	#NULL!	8	42	0	6	1	1	1.3	78.2	0.631664	#NULL!	2.94
238	L-MCA	1	0	0	8.18	#NULL!	9.83	10.3	1	85	1	1	0	0	1	0	23	0	23.8	145.7	8	3	#NULL!	#NULL!	1	1	1	1	0	0	0.47	121.9	0.836651	#NULL!	2.12
239	R-ICA	1	0	0	13.14	#NULL!	14.3	15.52	1	53	1	0	0	0	0	1	8	0	34.5	187.9	9	1	#NULL!	#NULL!	4	1	1	1	0	0	1.22	153.4	0.816392	#NULL!	2.38
240	L-ICA	1	0	0	9.95	#NULL!	11.42	12.23	1	51	1	1	0	0	0	1	16	0	12.3	151.7	9	1	#NULL!	#NULL!	10	7	1	4	0	0	0.81	139.4	0.918919	#NULL!	2.28
241	L-ICA	1	1	1	9.68	#NULL!	10.47	10.92	3	73	1	0	0	0	0	1	19	0	56.8	198.7	6	3	#NULL!	#NULL!	20	15	0	5	0	1	0.45	141.9	0.714142	#NULL!	1.24
242	L-ICA	1	1	0	10.34	#NULL!	11.35	12.35	3	81	1	0	0	0	0	1	7	0	42.5	210.8	7	1	#NULL!	#NULL!	3	3	1	2	0	0	1	168.3	0.798387	#NULL!	2.01
243	L-MCA	1	1	1	7.65	#NULL!	9.55	10.25	1	79	1	0	0	0	1	0	8	0	18.3	188.6	9	3	#NULL!	#NULL!	11	5	0	3	0	0	0.7	170.3	0.902969	#NULL!	2.6
244	L-MCA	1	0	0	18.73	#NULL!	20.55	21.25	2	61	1	0	1	0	0	1	7	0	13.5	123.8	9	1	#NULL!	#NULL!	5	2	1	1	0	0	0.7	110.3	0.890953	#NULL!	2.52
245	R-MCA	1	1	1	1.07	0.77	2.78	3.08	1	76	1	0	0	0	0	0	5	0	43.6	156.8	8	1	#NULL!	#NULL!	18	18	0	5	0	1	0.3	113.2	0.721939	#NULL!	2.01
246	R-MCA	1	0	0	4.63	#NULL!	6.87	7.2	2	79	1	0	0	0	1	0	13	0	0	607	10	3	#NULL!	#NULL!	6	4	1	4	0	0	0.33	607	1	#NULL!	2.57
247	R-ICA	1	1	0	5.07	#NULL!	6.58	7.32	2	74	1	1	0	0	1	0	15	0	10.3	87.5	9	3	#NULL!	#NULL!	15	15	0	4	0	1	0.74	77.2	0.882286	#NULL!	2.25
248	L-ICA	1	0	0	8.43	#NULL!	9.97	11.42	3	53	1	0	0	0	0	1	21	0	56.7	178.2	7	1	#NULL!	#NULL!	21	21	0	5	0	1	1.45	121.5	0.681818	#NULL!	2.99
249	R-MCA	1	0	0	4.83	#NULL!	6.8	7.45	1	80	0	0	0	0	1	0	10	0	13.8	135.7	9	3	#NULL!	#NULL!	2	1	1	1	0	0	0.65	121.9	0.898305	#NULL!	2.62
250	R-ICA	1	0	0	7.31	#NULL!	10.67	#NULL!	1	68	1	0	0	0	1	1	16	0	35.2	176.8	8	3	#NULL!	#NULL!	16	16	0	4	0	1	#NULL!	141.6	0.800905	#NULL!	#NULL!
251	R-MCA	1	0	0	1.7	#NULL!	3.6	4.18	2	79	1	1	1	0	1	0	13	1	13.7	78.5	8	3	#NULL!	#NULL!	1	1	1	1	0	0	0.58	64.8	0.825478	#NULL!	2.48
252	L-MCA	1	0	0	19.5	#NULL!	21.41	22.43	1	86	1	1	0	1	1	0	21	1	34.5	96.8	7	3	#NULL!	#NULL!	10	10	1	5	0	1	1.02	62.3	0.643595	#NULL!	2.93
253	R-ICA	1	0	0	3.97	#NULL!	5.83	8.77	1	81	1	0	0	0	1	0	6	0	4.3	115.7	9	3	#NULL!	#NULL!	10	12	0	4	0	1	2.94	111.4	0.962835	#NULL!	4.8
254	L-MCA	1	0	0	1.05	#NULL!	2.88	3.75	1	79	1	1	0	0	1	0	16	0	3.3	145.3	10	3	#NULL!	#NULL!	12	12	0	5	0	1	0.87	142	0.977288	#NULL!	2.7
255	R-MCA	1	0	0	9.7	#NULL!	11	12.62	1	56	1	1	0	0	0	1	6	0	14.8	139.7	9	1	#NULL!	#NULL!	12	9	0	5	0	1	1.62	124.9	0.894059	#NULL!	2.92
256	L-MCA	1	0	0	15.8	#NULL!	18.92	20.08	1	62	1	1	0	0	0	0	10	0	18.9	146.8	6	1	#NULL!	#NULL!	5	5	1	4	0	0	1.16	127.9	0.871253	#NULL!	4.28
257	L-MCA	1	0	0	19	#NULL!	20.57	22.38	1	53	1	1	0	0	0	1	15	0	53.9	134.89	6	1	#NULL!	#NULL!	16	16	0	5	0	1	1.81	80.99	0.600415	#NULL!	3.38
258	R-MCA	1	1	1	0.13	#NULL!	2.88	3.4	2	75	0	1	1	1	1	0	16	1	78.5	176.3	6	3	#NULL!	#NULL!	41	41	0	5	1	1	0.52	97.8	0.554736	#NULL!	3.27
259	R-ICA	1	0	0	3.88	#NULL!	5.87	6.7	2	80	1	1	1	0	1	0	14	1	58.9	178.9	6	3	#NULL!	#NULL!	18	18	0	5	1	1	0.83	120	0.670766	#NULL!	2.82
